# Supplementary material for: Extremely low thermal conductivity and high electrical conductivity of sustainable carbon­ceramic electrospun nonwoven materials
Source: Sci Adv. 2023 Mar 31;9(13):eade6066. doi: 10.1126/sciadv.ade6066 (PMC10065829; doi:10.1126/sciadv.ade6066)
Supplement: Supplementary file 2 — Movies S1 to S5 [file sciadv.ade6066_movies_s1_to_s5.zip]

Archive with 5 entries (5 files):
- ade6066_Movie_S1.mov
- ade6066_Movie_S2.mp4
- ade6066_Movie_S3.mp4
- ade6066_Movie_S4.mov
- ade6066_Movie_S5.mov
